# Supplementary material for: High-Dose Mycobacterium tuberculosis H37rv Infection in IL-17A- and IL-17A/F-Deficient Mice
Source: Cells. 2022 Sep 14;11(18):2875. doi: 10.3390/cells11182875 (PMC9496946; doi:10.3390/cells11182875)
Supplement: Supplementary file 1 [file cells-11-02875-s001.zip]

Archive with 1 entries (1 files):
- cells-1774757-supplementary.pdf
